# Supplementary material for: PRDM1 Is Associated with Chemoradiotherapy-Associated Enrichment of Adaptive NK Cells in Cervical Cancer
Source: Comput Struct Biotechnol J. 2026 May 7;35(1):0092. doi: 10.34133/csbj.0092 (PMC13150072; doi:10.34133/csbj.0092)
Supplement: Supplementary 1 — Figs. S1 to S3 Table S1 [file csbj.0092.f1.zip]

Archive with 7 entries (7 files):
- Supplementary Figure 1.jpg
- Supplementary Figure 1.tif
- Supplementary Figure 2.tif
- Supplementary Figure 2_revised.jpg
- Supplementary Figure 3.jpg
- Supplementary Figure 3.tif
- Supplementary Table 1.pdf
